# Supplementary material for: Relationship Between Insoluble Dietary Fiber Intake and Non-Restorative Sleep in Japanese Adults: A Cross-Sectional Analysis of the NHNS Japan, 2014 and 2018
Source: Nutrients. 2025 Nov 28;17(23):3749. doi: 10.3390/nu17233749 (PMC12694229; doi:10.3390/nu17233749)
Supplement: Supplementary file 1 [file nutrients-17-03749-s001.zip]

Archive with 1 entries (1 files):
- nutrients-3969768-supplementary.pdf
